# Supplementary material for: (20S) Ginsenoside Rh2-Activated, Distinct Apoptosis Pathways in Highly and Poorly Differentiated Human Esophageal Cancer Cells
Source: Molecules. 2022 Aug 31;27(17):5602. doi: 10.3390/molecules27175602 (PMC9457866; doi:10.3390/molecules27175602)
Supplement: Supplementary file 1 [file molecules-27-05602-s001.zip]

Archive with 2 entries (2 files):
- Figure S1& Table S1.pdf
- Table S2 & Table S3.xlsx
